# Supplementary material for: In vivo bioluminescence imaging of natural bacteria within deep tissues via ATP-binding cassette sugar transporter
Source: Nat Commun. 2023 Apr 22;14:2331. doi: 10.1038/s41467-023-37827-9 (PMC10122673; doi:10.1038/s41467-023-37827-9)
Supplement: Supplementary file 4 — Source data [file 41467_2023_37827_MOESM4_ESM.xlsx]

## Sheet: Figure 2
Figure 2c
MDR E.coli								Lysed MDR E.coli
	GP-Si-BPs+PBS	GP-Si-BPs+Si-Luc	GP-Si-BPs+GP-Si-Luc	Si-BPs	GP-Si-Luc	Si-BPs+Si-Luc	Si-BPs+GP-Si-Luc	GP-Si-BPs	GP-Si-Luc	Si-BPs+Si-Luc
Bioluminescence	19700	26430	283800	35080	39220	33490	32670	34090	32670	282800
	13390	22650	239600	29140	36050	29720	31320	32580	33630	263800
	14450	23890	279100	31570	23690	26600	33080	31860	31190	254200

## Sheet: Figure 3
Figure 3a
Wavelength(nm)	ICG	Cy5 (absorbance)	ICG	Cy5	Wavelength(nm)	Luciferase
	(emission)		(absorbance)	(emission)
450	--	--	--	--	450	0.0005304
451	--	--	--	--	452	0.0001982
452	--	--	--	--	454	-0.0001272
453	--	--	--	--	456	-0.0001862
454	--	--	--	--	458	-0.0001914
455	--	--	--	--	460	-0.0001744
456	--	--	--	--	462	-0.0002368
457	--	--	--	--	464	-0.0003738
458	--	--	--	--	466	-0.0003806
459	--	--	--	--	468	-0.0004248
460	--	--	--	--	470	-0.0002632
461	--	--	--	--	472	-7.38e-05
462	--	--	--	--	474	-2.22e-05
463	--	--	--	--	476	3.36e-05
464	--	--	--	--	478	0.0001302
465	--	--	--	--	480	5.7e-05
466	--	--	--	--	482	0.0002204
467	--	--	--	--	484	0.0001678
468	--	--	--	--	486	0.0001556
469	--	--	--	--	488	0.000418
470	--	--	--	--	490	0.0008688
471	--	--	--	--	492	0.0017
472	--	--	--	--	494	0.00251
473	--	--	--	--	496	0.00363
474	--	--	--	--	498	0.00546
475	--	--	--	--	500	0.00701
476	--	--	--	--	502	0.00908
477	--	--	--	--	504	0.01138
478	--	--	--	--	506	0.01439
479	--	--	--	--	508	0.01924
480	--	--	--	--	510	0.02368
481	--	--	--	--	512	0.02942
482	--	--	--	--	514	0.03824
483	--	--	--	--	516	0.04554
484	--	--	--	--	518	0.0561
485	--	--	--	--	520	0.06616
486	--	--	--	--	522	0.07904
487	--	--	--	--	524	0.0993
488	--	--	--	--	526	0.1183
489	--	--	--	--	528	0.1332
490	--	--	--	--	530	0.1547
491	--	--	--	--	532	0.18112
492	--	--	--	--	534	0.2046
493	--	--	--	--	536	0.2232
494	--	--	--	--	538	0.2362
495	--	--	--	--	540	0.2508
496	--	--	--	--	542	0.2664
497	--	--	--	--	544	0.2806
498	--	--	--	--	546	0.2882
499	--	--	--	--	548	0.2962
500	--	--	--	--	550	0.3028
501	--	--	--	--	552	0.3082
502	--	--	--	--	554	0.3128
503	--	--	--	--	556	0.3168
504	--	--	--	--	558	0.3132
505	--	--	--	--	560	0.3046
506	--	--	--	--	562	0.3002
507	--	--	--	--	564	0.2954
508	--	--	--	--	566	0.29
509	--	--	--	--	568	0.2778
510	--	--	--	--	570	0.2698
511	--	--	--	--	572	0.2642
512	--	--	--	--	574	0.2566
513	--	--	--	--	576	0.2438
514	--	--	--	--	578	0.2322
515	--	--	--	--	580	0.2182
516	--	--	--	--	582	0.2132
517	--	--	--	--	584	0.2028
518	--	--	--	--	586	0.1824
519	--	--	--	--	588	0.16976
520	--	--	--	--	590	0.15774
521	--	--	--	--	592	0.15036
522	--	--	--	--	594	0.14076
523	--	--	--	--	596	0.12652
524	--	--	--	--	598	0.11506
525	--	--	--	--	600	0.11414
526	--	--	--	--	602	0.11022
527	--	--	--	--	604	0.10972
528	--	--	--	--	606	0.10536
529	--	--	--	--	608	0.10116
530	--	--	--	--	610	0.09866
531	--	--	--	--	612	0.09296
532	--	--	--	--	614	0.08586
533	--	--	--	--	616	0.0792
534	--	--	--	--	618	0.06996
535	--	--	--	--	620	0.06252
536	--	--	--	--	622	0.0591
537	--	--	--	--	624	0.05616
538	--	--	--	--	626	0.05292
539	--	--	--	--	628	0.0489
540	--	--	--	--	630	0.0463
541	--	--	--	--	632	0.04506
542	--	--	--	--	634	0.04088
543	--	--	--	--	636	0.0371
544	--	--	--	--	638	0.03168
545	--	--	--	--	640	0.02934
546	--	--	--	--	642	0.02864
547	--	--	--	--	644	0.02662
548	--	--	--	--	646	0.02356
549	--	--	--	--	648	0.02162
550	--	0.1054	--	--	650	0.01994
551	--	0.1052	--	--	652	0.0181
552	--	0.109	--	--	654	0.01608
553	--	0.1079	--	--	656	0.01437
554	--	0.1073	--	--	658	0.01277
555	--	0.1102	--	--	660	0.01182
556	--	0.1104	--	--	662	0.01211
557	--	0.1125	--	--	664	0.0121
558	--	0.1122	--	--	666	0.0113
559	--	0.1115	--	--	668	0.01053
560	--	0.1124	--	--	670	0.00991
561	--	0.1157	--	--	672	0.00907
562	--	0.1132	--	--	674	0.00896
563	--	0.1143	--	--	676	0.00729
564	--	0.1188	--	--	678	0.00589
565	--	0.1179	--	--	680	0.00563
566	--	0.1198	--	--	682	0.00568
567	--	0.1211	--	--	684	0.00552
568	--	0.122	--	--	686	0.00531
569	--	0.1248	--	--	688	0.00562
570	--	0.1272	--	--	690	0.00523
571	--	0.1302	--	--	692	0.00507
572	--	0.1308	--	--	694	0.00468
573	--	0.1352	--	--	696	0.00408
574	--	0.1361	--	--	698	0.00325
575	--	0.137	--	--	700	0.00316
576	--	0.1401	--	--	702	0.00223
577	--	0.1412	--	--	704	0.00174
578	--	0.1464	--	--	706	0.00119
579	--	0.1463	--	--	708	0.0009468
580	--	0.1499	--	--	710	0.0005844
581	--	0.1521	--	--	712	0.0006722
582	--	0.1572	--	--	714	0.0002206
583	--	0.1563	--	--	716	0.000416
584	--	0.158	--	--	718	0.0004548
585	--	0.1623	--	--	720	0.0009292
586	--	0.1645	--	--	722	0.00128
587	--	0.1682	--	--	724	0.00143
588	--	0.1695	--	--	726	0.00128
589	--	0.1712	--	--	728	0.00111
590	--	0.1738	--	--	730	0.0005814
591	--	0.1759	--	--	732	0.0006778
592	--	0.1783	--	--	734	0.0006906
593	--	0.1754	--	--	736	0.0005932
594	--	0.1804	--	--	738	0.000741
595	--	0.1784	--	--	740	0.0009428
596	--	0.1812	--	--	742	0.0009708
597	--	0.1805	--	--	744	0.00109
598	--	0.1838	--	--	746	0.0009512
599	--	0.1813	--	--	748	0.0005728
600	--	0.1842	-0.0071	--	750	0.0002664
601	--	0.1823	-0.0086	--	--	--
602	--	0.1833	-0.0059	--	--	--
603	--	0.1829	-0.0049	--	--	--
604	--	0.1827	-0.0062	--	--	--
605	--	0.1836	-0.003	--	--	--
606	--	0.186	-0.0021	--	--	--
607	--	0.1867	-0.0019	--	--	--
608	--	0.1904	0.0023	--	--	--
609	--	0.1907	0.0012	--	--	--
610	--	0.1907	0.0002	--	--	--
611	--	0.1919	0.0017	--	--	--
612	--	0.1954	0.0042	--	--	--
613	--	0.1968	0.005	--	--	--
614	--	0.2003	0.0058	--	--	--
615	--	0.2017	0.0046	--	--	--
616	--	0.2059	0.0082	--	--	--
617	--	0.2095	0.0101	--	--	--
618	--	0.2122	0.0093	--	--	--
619	--	0.2177	0.0113	--	--	--
620	--	0.2237	0.015	--	--	--
621	--	0.2295	0.0183	--	--	--
622	--	0.235	0.018	--	--	--
623	--	0.2379	0.0179	--	--	--
624	--	0.2438	0.0217	--	--	--
625	--	0.2482	0.0218	--	--	--
626	--	0.2512	0.0222	--	--	--
627	--	0.2619	0.0272	--	--	--
628	--	0.2638	0.026	--	--	--
629	--	0.2708	0.0293	--	--	--
630	--	0.278	0.0326	--	--	--
631	--	0.2785	0.0301	--	--	--
632	--	0.2883	0.0373	--	--	--
633	--	0.2893	0.0353	--	--	--
634	--	0.2946	0.0383	--	--	--
635	--	0.2943	0.0378	--	--	--
636	--	0.2989	0.0414	--	--	--
637	--	0.3026	0.0443	--	--	--
638	--	0.3026	0.0436	--	--	--
639	--	0.3033	0.046	--	--	--
640	--	0.3009	0.0461	--	--	--
641	--	0.3026	0.0502	--	--	--
642	--	0.301	0.0505	--	--	--
643	--	0.2983	0.0542	--	--	--
644	--	0.2971	0.0585	--	--	--
645	--	0.2902	0.0579	--	--	--
646	--	0.2887	0.06	--	--	--
647	--	0.2831	0.0608	--	--	--
648	--	0.2765	0.0624	--	--	--
649	--	0.2719	0.0637	--	--	--
650	--	0.2657	0.0677	--	--	--
651	--	0.2573	0.0696	--	--	--
652	--	0.2492	0.0701	--	--	--
653	--	0.2395	0.0716	--	--	--
654	--	0.2302	0.072	--	--	--
655	--	0.2236	0.0769	--	--	--
656	--	0.2152	0.0778	--	--	--
657	--	0.2069	0.0802	--	--	--
658	--	0.1994	0.0832	--	--	--
659	--	0.1903	0.0856	--	--	--
660	--	0.1795	0.0854	--	--	--
661	--	0.1708	0.0867	--	--	--
662	--	0.164	0.0889	--	--	--
663	--	0.1574	0.0911	--	--	--
664	--	0.1491	0.0925	--	--	--
665	--	0.1426	0.0929	--	--	--
666	--	0.1391	0.0977	--	--	--
667	--	0.1305	0.0956	--	--	--
668	--	0.1261	0.0996	--	--	--
669	--	0.1251	0.1049	--	--	--
670	--	0.1193	0.1086	--	--	--
671	--	0.1157	0.1105	--	--	--
672	--	0.1153	0.1149	--	--	--
673	--	0.1108	0.1182	--	--	--
674	--	0.106	0.1172	--	--	--
675	--	0.1037	0.1209	--	--	--
676	--	0.0999	0.1229	--	--	--
677	--	0.1026	0.1284	--	--	--
678	--	0.0997	0.1312	--	--	--
679	--	0.0988	0.1331	0.27335	--	--
680	--	0.0959	0.1352	0.29879	--	--
681	--	0.0941	0.1382	0.32638	--	--
682	--	0.0937	0.1428	0.35445	--	--
683	--	0.0929	0.1479	0.37999	--	--
684	--	0.0888	0.149	0.40063	--	--
685	--	0.0893	0.1533	0.42263	--	--
686	--	0.0875	0.1564	0.44025	--	--
687	--	0.0906	0.1606	0.45345	--	--
688	--	0.0905	0.1661	0.46634	--	--
689	--	0.0849	0.1647	0.47654	--	--
690	--	0.0877	0.1682	0.48188	--	--
691	--	0.0854	0.172	0.48362	--	--
692	--	0.0852	0.1757	0.48592	--	--
693	--	0.0844	0.1767	0.48618	--	--
694	--	0.0848	0.1789	0.48228	--	--
695	--	0.0809	0.1805	0.47737	--	--
696	--	0.0834	0.1846	0.47058	--	--
697	--	0.0828	0.1883	0.46336	--	--
698	--	0.0824	0.1911	0.45566	--	--
699	--	0.0856	0.196	0.4456	--	--
700	--	0.0817	0.1978	0.43492	--	--
701	--	0.0782	0.1983	0.42653	--	--
702	--	0.0788	0.2	0.41583	--	--
703	--	0.0815	0.2053	0.40538	--	--
704	--	0.0824	0.2068	0.3947	--	--
705	--	0.0817	0.2081	0.38732	--	--
706	--	0.0786	0.2106	0.37732	--	--
707	--	0.0787	0.2108	0.3668	--	--
708	--	0.0768	0.2079	0.35829	--	--
709	--	0.0764	0.2161	0.35069	--	--
710	--	0.0824	0.219	0.34109	--	--
711	--	0.0768	0.2178	0.33408	--	--
712	--	0.0759	0.2174	0.32583	--	--
713	--	0.0776	0.2192	0.31896	--	--
714	--	0.0781	0.2202	0.31206	--	--
715	--	0.0792	0.2233	0.30514	--	--
716	--	0.0775	0.2245	0.2977	--	--
717	--	0.0742	0.2221	0.29279	--	--
718	--	0.0771	0.224	0.28621	--	--
719	--	0.0761	0.2226	0.27998	--	--
720	--	0.0761	0.2266	0.27538	--	--
721	--	0.077	0.2269	0.26808	--	--
722	--	0.079	0.2306	0.26237	--	--
723	--	0.076	0.2276	0.25778	--	--
724	--	0.0807	0.2321	0.25154	--	--
725	--	0.079	0.2268	0.24624	--	--
726	--	0.0788	0.229	0.24045	--	--
727	--	0.0735	0.2241	0.23347	--	--
728	--	0.0763	0.2292	0.22729	--	--
729	--	0.0772	0.229	0.22409	--	--
730	--	0.0767	0.2281	0.21587	--	--
731	--	0.0751	0.2332	0.20994	--	--
732	--	0.073	0.23	0.20465	--	--
733	--	0.0776	0.2336	0.19874	--	--
734	--	0.0749	0.2319	0.19229	--	--
735	--	0.0725	0.2308	0.18592	--	--
736	--	0.0748	0.2329	0.18104	--	--
737	--	0.0763	0.2389	0.17534	--	--
738	--	0.0725	0.2358	0.16877	--	--
739	--	0.0731	0.2393	0.16378	--	--
740	--	0.0726	0.2404	0.15706	--	--
741	--	0.0744	0.2419	0.15221	--	--
742	--	0.0763	0.2454	0.1463	--	--
743	--	0.0768	0.2457	0.14074	--	--
744	--	0.0779	0.25	0.13474	--	--
745	--	0.0715	0.245	0.12934	--	--
746	--	0.0728	0.2504	0.12395	--	--
747	--	0.0773	0.2615	0.11796	--	--
748	--	0.0726	0.2549	0.11204	--	--
749	--	0.077	0.2596	0.10814	--	--
750	--	0.0694	0.2616	0.10333	--	--
751	--	--	0.2671	0.09815	--	--
752	--	--	0.2676	0.09409	--	--
753	--	--	0.2756	0.0896	--	--
754	--	--	0.2763	0.08549	--	--
755	--	--	0.2808	0.08017	--	--
756	--	--	0.2863	0.07789	--	--
757	--	--	0.2868	0.07353	--	--
758	--	--	0.2915	0.06943	--	--
759	--	--	0.2959	0.06585	--	--
760	--	--	0.3021	0.06269	--	--
761	--	--	0.3009	0.05948	--	--
762	--	--	0.3084	0.0562	--	--
763	--	--	0.3109	0.05417	--	--
764	--	--	0.3125	0.05147	--	--
765	--	--	0.3265	0.04882	--	--
766	--	--	0.3208	0.04641	--	--
767	--	--	0.3224	0.04403	--	--
768	--	--	0.3228	0.04186	--	--
769	--	--	0.3217	0.04009	--	--
770	--	--	0.3216	0.03824	--	--
771	--	--	0.3289	0.03616	--	--
772	--	--	0.3248	0.03471	--	--
773	--	--	0.3276	0.03291	--	--
774	--	--	0.3304	0.03174	--	--
775	--	--	0.3276	0.03059	--	--
776	--	--	0.3292	0.02876	--	--
777	--	--	0.332	0.0276	--	--
778	--	--	0.3309	0.02652	--	--
779	--	--	0.334	0.02548	--	--
780	--	--	0.332	0.02447	--	--
781	--	--	0.3315	0.02341	--	--
782	--	--	0.3302	0.02243	--	--
783	--	--	0.3261	0.02146	--	--
784	--	--	0.3305	0.0206	--	--
785	--	--	0.3279	0.02004	--	--
786	--	--	0.3263	0.01936	--	--
787	--	--	0.3235	0.01855	--	--
788	--	--	0.3236	0.01789	--	--
789	--	--	0.3201	0.01726	--	--
790	--	--	0.3265	0.01674	--	--
791	--	--	0.3219	0.0161	--	--
792	--	--	0.3188	0.01528	--	--
793	--	--	0.3111	0.01486	--	--
794	--	--	0.3079	0.0144	--	--
795	--	--	0.2998	0.0139	--	--
796	--	--	0.298	0.01358	--	--
797	--	--	0.2969	0.013	--	--
798	--	--	0.2928	0.0128	--	--
799	--	--	0.286	0.01203	--	--
800	--	--	0.2806	0.01191	--	--
801	--	--	0.2754	--	--	--
802	--	--	0.2695	--	--	--
803	--	--	0.2583	--	--	--
804	--	--	0.2543	--	--	--
805	0.0809	--	0.2519	--	--	--
806	0.0743	--	0.2383	--	--	--
807	0.0779	--	0.2342	--	--	--
808	0.0753	--	0.2236	--	--	--
809	0.0773	--	0.2227	--	--	--
810	0.0762	--	0.2169	--	--	--
811	0.0815	--	0.2054	--	--	--
812	0.0869	--	0.1969	--	--	--
813	0.0869	--	0.1949	--	--	--
814	0.0825	--	0.1864	--	--	--
815	0.0828	--	0.1784	--	--	--
816	0.0958	--	0.1756	--	--	--
817	0.0894	--	0.1655	--	--	--
818	0.0994	--	0.163	--	--	--
819	0.0995	--	0.1569	--	--	--
820	0.1005	--	0.1537	--	--	--
821	0.1034	--	0.1476	--	--	--
822	0.1073	--	0.146	--	--	--
823	0.1111	--	0.1405	--	--	--
824	0.1116	--	0.1422	--	--	--
825	0.1095	--	0.1428	--	--	--
826	0.1243	--	0.1315	--	--	--
827	0.1222	--	0.1266	--	--	--
828	0.1267	--	0.1197	--	--	--
829	0.1303	--	0.1205	--	--	--
830	0.1307	--	0.1159	--	--	--
831	0.1361	--	0.1068	--	--	--
832	0.1306	--	0.1043	--	--	--
833	0.1441	--	0.1009	--	--	--
834	0.1413	--	0.0931	--	--	--
835	0.1523	--	0.0957	--	--	--
836	0.1499	--	0.0975	--	--	--
837	0.1587	--	0.0902	--	--	--
838	0.1574	--	0.0866	--	--	--
839	0.1675	--	0.0796	--	--	--
840	0.1717	--	0.0824	--	--	--
841	0.1858	--	0.0759	--	--	--
842	0.196	--	0.0779	--	--	--
843	0.1989	--	0.0738	--	--	--
844	0.2102	--	0.0657	--	--	--
845	0.2274	--	0.0631	--	--	--
846	0.2351	--	0.0664	--	--	--
847	0.2443	--	0.063	--	--	--
848	0.2707	--	0.0584	--	--	--
849	0.285	--	0.064	--	--	--
850	0.3017	--	0.0582	--	--	--
851	0.329	--	0.0513	--	--	--
852	0.3425	--	0.0516	--	--	--
853	0.3653	--	0.0565	--	--	--
854	0.3904	--	0.0533	--	--	--
855	0.4129	--	0.0527	--	--	--
856	0.4385	--	0.0482	--	--	--
857	0.4549	--	0.0453	--	--	--
858	0.4768	--	0.0445	--	--	--
859	0.5067	--	0.0458	--	--	--
860	0.5319	--	0.0408	--	--	--
861	0.5353	--	0.046	--	--	--
862	0.555	--	0.037	--	--	--
863	0.5799	--	0.0408	--	--	--
864	0.5629	--	0.0427	--	--	--
865	0.5803	--	0.041	--	--	--
866	0.5886	--	0.0346	--	--	--
867	0.5967	--	0.0335	--	--	--
868	0.583	--	0.0295	--	--	--
869	0.5719	--	0.0335	--	--	--
870	0.5618	--	0.0342	--	--	--
871	0.5405	--	0.0335	--	--	--
872	0.5448	--	0.0298	--	--	--
873	0.5288	--	0.0321	--	--	--
874	0.4939	--	0.0313	--	--	--
875	0.4803	--	0.0284	--	--	--
876	0.4565	--	0.0282	--	--	--
877	0.4348	--	0.0279	--	--	--
878	0.4059	--	0.027	--	--	--
879	0.3814	--	0.0284	--	--	--
880	0.3609	--	0.0271	--	--	--
881	0.334	--	0.0278	--	--	--
882	0.2998	--	0.0285	--	--	--
883	0.281	--	0.027	--	--	--
884	0.2572	--	0.0248	--	--	--
885	0.2399	--	0.0235	--	--	--
886	0.223	--	0.0229	--	--	--
887	0.2028	--	0.0227	--	--	--
888	0.1786	--	0.0198	--	--	--
889	0.1761	--	0.0204	--	--	--
890	0.1479	--	0.0193	--	--	--
891	0.1358	--	0.0196	--	--	--
892	0.1221	--	0.0167	--	--	--
893	0.1149	--	0.0188	--	--	--
894	0.103	--	0.0175	--	--	--
895	0.0878	--	0.0183	--	--	--
896	0.0803	--	0.0199	--	--	--
897	0.068	--	0.0168	--	--	--
898	0.0667	--	0.0159	--	--	--
899	0.0553	--	0.0138	--	--	--
900	0.0545	--	0	--	--	--
Figure 3c
Wavelength (nm)	1：4	1：5	1：6	1：7
640	148880	251470	294340	83240
641	159780	268940	315120	90810
642	171240	286210	336410	97600
643	190590	299350	364970	109100
644	205000	317760	390920	117830
645	220800	335880	407230	126100
646	238750	346990	434670	138660
647	255350	362600	452200	152110
648	274450	370280	477630	165620
649	293950	380000	493180	177580
650	311660	383400	511230	194910
651	330410	391460	526310	208230
652	343560	387270	536270	226190
653	362320	387550	552300	245400
654	379390	383050	555040	260480
655	396820	381190	564460	277340
656	408790	371180	569180	297980
657	419280	361800	563560	317520
658	427590	347690	564680	333720
659	438950	333710	554580	348310
660	444330	323650	547090	364490
661	441200	306900	542850	378770
662	446520	292470	525520	393620
663	446860	274060	513440	406120
664	440270	256240	491440	417490
665	431700	241010	475500	423320
666	423400	224510	456270	425980
667	417170	207010	436930	425470
668	404450	191650	416640	428600
669	392600	177230	394420	424820
670	377660	164170	377530	421680
671	365130	152150	358290	412570
672	348910	137570	335180	400000
673	328840	128290	316230	387960
674	314320	119400	298230	376410
675	296010	107810	276730	360590
676	281450	97360	260890	348490
677	265310	89120	242910	332190
678	247440	82660	231140	315910
679	233570	76930	210320	296970
680	221290	69610	202360	280790
681	206390	66500	185110	258840
682	192100	58220	172330	246940
683	178970	54260	157880	228010
684	169890	50740	149150	212990
685	157290	46690	137400	196620
686	143500	41620	130330	182700
687	136320	39000	122250	170180
688	128090	36730	114500	153070
689	116150	34450	103860	141290
690	110550	31720	98990	131140
691	102700	30900	90180	121860
692	94280	27210	84930	113370
693	88740	26260	79110	100130
694	83660	24370	76250	95420
695	78060	23110	71860	88580
696	73030	22200	65660	82690
697	68590	20990	62070	74490
698	63790	19980	59890	68880
699	60100	19420	56460	66150
700	55470	18290	54200	60650
701	54550	17530	51150	56700
702	50860	16770	48740	52800
703	48360	16940	45510	50680
704	46830	16100	45470	47210
705	44970	16130	42310	45660
706	41620	15120	41300	41480
707	40870	14980	37930	39670
708	38590	15010	36890	39060
709	37640	14170	36050	36560
710	35540	13660	34530	34810
711	34790	13820	32920	33610
712	32850	13510	32920	32310
713	31530	13850	31290	30790
714	30750	12620	29780	28550
715	29590	12800	29300	27680
716	28400	12790	27450	27270
717	27210	13050	26430	26050
718	26280	12310	26570	24830
719	26650	12000	25780	23870
720	25250	12210	25520	25520
721	24360	11740	23940	22770
722	23720	12620	23050	21990
723	22710	10780	22790	22010
724	22080	11000	22680	20540
725	21910	11280	20860	20540
726	19740	10880	20790	19730
727	19640	10100	19890	18280
728	19250	10140	19040	19220
729	19680	10540	19320	17750
730	18540	10010	17710	17770
731	16980	9760	17780	16520
732	16780	9970	16440	15850
733	15640	9700	15930	15340
734	15540	9290	15110	14210
735	14050	8840	13830	13900
736	13940	8460	13640	14080
737	13150	8760	13850	13150
738	12390	8450	12630	12440
739	12010	8060	11910	11820
740	11190	7170	11400	11200
741	10260	6570	10950	10090
742	9440	7140	9970	10070
743	9820	6800	9770	9490
744	8620	6000	9380	9630
745	7600	5920	9030	8270
746	7740	6320	8270	8220
747	7130	5390	7790	7150
748	6740	5340	7200	7320
749	5780	5440	6910	6340
750	5890	5460	6680	6610
751	5440	4740	6510	5630
752	4890	5020	6170	5280
753	5000	4480	5370	5130
754	4270	3650	5670	5000
755	3840	4030	5620	4460
756	3500	3950	5260	4180
757	3430	4130	4800	3810
758	3260	3620	5340	3640
759	2740	3640	4530	3270
760	2550	3380	4980	3290
761	2360	3490	4510	2810
762	2170	3670	4380	2800
763	2490	3370	4440	2680
764	2110	3530	4460	2430
765	2060	3530	4150	2400
766	1810	3500	4300	2440
767	1680	3780	3660	2180
768	1670	3810	4150	1760
769	1760	3750	4000	2030
770	1610	4000	4390	2080
771	1390	3940	4010	2220
772	1740	3850	3550	2040
773	1450	4070	3810	1980
774	1480	4030	4310	2160
775	1570	4320	4620	2020
776	1400	4640	4070	2030
777	1650	4910	4680	1870
778	1450	5030	4710	1820
779	1470	4940	4930	1940
780	1490	4890	4900	2000
781	1360	5620	4710	1820
782	1630	5390	5410	1880
783	1430	6040	5350	1770
784	1450	6550	5470	1760
785	1450	6580	5740	2190
786	1510	7410	6250	2270
787	1550	7250	6240	2290
788	1690	7780	5870	1980
789	1800	9110	6270	2080
790	1570	9090	7500	2090
791	2000	10080	7630	2320
792	2090	10420	7790	2540
793	2140	11200	7810	2690
794	2180	12100	8480	2670
795	2300	14310	9320	2300
796	2520	14220	9560	2590
797	2580	15190	10270	2960
798	2620	15990	9780	2820
799	2720	17030	11070	2990
800	3100	18630	12740	3250
801	3300	20460	12910	3320
802	3520	21700	14200	3410
803	3550	22950	13950	3600
804	3840	26080	15150	3830
805	4240	26090	17280	4110
806	4300	27840	17400	4320
807	4830	28990	18590	4340
808	4740	30920	20650	4600
809	5310	31770	21480	5120
810	5480	33490	22930	4870
811	6000	34940	24410	5640
812	6170	37790	26710	6060
813	6970	38670	27620	6110
814	6730	37930	29050	6640
815	6900	40390	31540	6540
816	7990	42720	32160	6910
817	7300	41550	34120	7230
818	8370	43890	36500	7890
819	8670	45250	37030	7850
820	9000	45010	39040	8530
821	9530	45770	40320	9030
822	9290	45410	42150	9220
823	9750	45400	42910	10210
824	10370	45760	45070	9980
825	10010	46420	46680	10170
826	9950	45230	45890	10580
827	10520	45900	47280	11590
828	10140	44360	47760	11210
829	10770	45080	49780	12410
830	10720	42800	48810	12210
831	10950	43050	49610	13030
832	10760	41440	50950	12900
833	11050	41180	49170	13330
834	11670	40000	49730	13830
835	10990	39050	49130	13400
836	11140	38690	48270	13550
837	11230	36840	49740	13840
838	11250	35370	47610	14290
839	11820	35550	47750	14400
840	11150	34510	45890	14680
841	11670	32140	46790	14760
842	11040	31970	45730	13900
843	10520	30010	43860	15090
844	11700	29050	44010	14770
845	11050	28410	42410	14820
846	10470	25890	40390	15370
847	10290	24370	39530	15630
848	10160	23110	37800	15760
849	9910	22170	36820	14220
850	10400	21480	34740	15920
851	9480	20100	33810	16140
852	9350	19140	32820	15520
853	8830	17730	31790	15660
854	8300	17310	28550	16530
855	8740	15500	27950	16480
856	7870	14830	24980	16510
857	8200	13770	23250	16710
858	7530	12980	23230	15240
859	7360	11220	21560	16090
860	7180	10390	20120	15650
861	6690	9460	19320	15770
862	6050	9390	16990	14660
863	5810	8210	16540	15210
864	6090	7680	14600	14700
865	5050	7000	14640	14070
866	4860	6220	13480	13510
867	4600	5810	12080	12550
868	4700	4940	10710	11870
869	4250	4770	10360	11530
870	3830	4350	9940	10590
871	3770	3900	8550	10060
872	3770	3700	8270	9830
873	3740	3120	7130	9120
874	3180	2450	7050	8680
875	3040	2770	6480	7950
876	2890	2330	6110	7340
877	2890	2090	4980	6970
878	2720	2000	5100	6270
879	2480	1770	4500	6150
880	2580	2030	4740	6380
881	2590	1620	4250	4800
882	2480	1360	3750	4840
883	2040	1540	3080	4290
884	1780	1270	3410	3970
885	1790	1160	3230	3630
886	1600	960	2960	3540
887	1730	1020	2730	3320
888	1450	740	2450	3000
889	1420	860	2430	2470
890	1490	890	2260	2370
891	1370	830	2230	2080
892	1330	620	2100	1850
893	1160	610	2140	1780
894	1300	570	1860	1560
895	940	600	1670	1530
896	1070	470	1640	1320
897	850	410	1520	1400
898	1000	560	1800	1150
899	830	470	1490	1050
900	1100	490	1790	1160
Figure 3d
Concentration (mg mL-1)	Total flux (x 107, p/s)
0	0.0008559	0.0007956	0.0008243
5	0.2993	0.3025	0.3154
10	0.8638	0.8564	0.6251
20	1.147	1.864	2.351
40	2.259	3.421	3.985
60	5.367	6.254	5.261
Figure 3e
Time(min)	Bioluminescence			Fluorescence
5	1	1	1	1	1	1
10	1.04168	1.01245	1.06487	0.81804	0.80978	0.82107
20	0.99634	0.98997	1.00035	0.69566	0.65784	0.68153
40	0.96198	0.95964	0.96356	0.57513	0.5638	0.56743
60	0.95494	0.95378	0.96421	0.4435	0.43565	0.44963
80	0.92622	0.91766	0.92955	0.36763	0.35461	0.37805
100	0.89355	0.87967	0.89649	0.28423	0.28415	0.27867
120	0.84314	0.83457	0.85476	0.26252	0.26981	0.25489
Figure 3f
Depth	Bioluminescence			Fluorescence
0mm	1.02861	0.979049	0.992345	1.04565	0.992749	0.961602
1mm	0.716156	0.632756	0.651491	0.586355	0.720831	0.648154
5mm	0.254553	0.235697	0.366781	0.484756	0.600198	0.482334
10mm	0.208622	0.169823	0.256124	0.2603	0.300791	0.262772
15mm	0.126309	0.11114	0.214968	0.257927	0.336981	0.287195
20mm	0.0679895	0.0581567	0.120145	0.257383	0.304548	0.295155
25mm	0.0526088	0.0447945	0.0611604	0.284031	0.343853	0.294216
30mm	0.0381587	0.0358985	0.0367264	0.278049	0.330158	0.320864
35mm	0.0379956	0.0354936	0.0368171	0.280521	0.307317	0.313893
Figure 3h
Time(min)	Temperature(℃)
	PBS	GP-Si-BPs
0	25	25
5	25.2	37.3
10	26.4	39.3
15	26.5	40.9
20	26.9	42.8
25	27.2	43.6
30	26.5	44.9
35	26.3	46.8
40	26.6	47.3
45	26.4	48.5
50	27	49.6
55	27	50.5
60	27.3	51.5
65	27.2	52.2
70	27.5	52.5
75	27.6	53.3
80	27.6	54.1
85	27.6	54.5
90	27.8	54.6
95	28	55.2
100	28.1	56.2
105	28.3	56.8
110	28.2	57.3
115	28.5	57.9
120	28.7	58.1
125	28.6	58.7
130	28.5	59.6
135	28.5	60.1
140	28.8	60.9
145	28.8	61.3
150	28.9	62.3
155	29.1	62.9
160	29.2	63.1
165	29.1	63.4
170	29.2	63.4
175	29.5	63.5
180	29.4	64
185	29.7	64.4
190	29.7	64
195	29.8	64.3
200	29.6	64.6
205	29.7	64.8
210	29.9	64.6
215	30	65.5
220	30.2	65.5
225	30.4	65.3
230	30.9	65.5
235	31.1	65.7
240	31.2	65.8
245	31.2	66.7
250	31.2	66.4
255	31.5	67
260	31.3	66.8
265	31.5	67
270	31.5	67.1
275	31.7	67.3
280	31.8	67.6
285	31.7	67
290	32	66.8
295	32	67.1
300	32.1	67.3

## Sheet: Figure 5
Figure 5a
	GP-Si-BPs+PBS	GP-Si-BPs+Si-Luc	GP-Si-BPs+GP-Si-Luc	Si-BPs	GP-Si-Luc	Si-BPs+Si-Luc
Luminescence	15280	71180	201200	32200	26580	28320
	13520	50560	107800	35470	25670	29650
	17730	50000	198600	32860	29780	26340
Figure 5b
	GP-Si-BPs+PBS	GP-Si-BPs+Si-Luc	GP-Si-BPs+GP-Si-Luc	Si-BPs	GP-Si-Luc	Si-BPs+Si-Luc
Luminescence	18160	59460	146900	24230	20240	16000
	18040	55880	148300	28600	19920	17770
	21320	55480	122700	24970	16580	15320
Figure 5c
	GP-Si-BPs+GP-Si-Luc
	Control	Glycerin	S.aureus
Luminescence	19210	18580	35250
	19770	21100	36350
	20670	15420	38970
Figure 5d
	Luminol
	Control	Glycerin	S.aureus
Luminescence	43280	156800	211600
	46560	142060	142400
	44820	233200	197390
Figure 4g
	CFU/g tissue weight
		heart			liver			spleen			lung			kidney			brain
12h	824	507	418	121400	132500	181800	1039	1403	816	537	651	483	10210	13380	9140	24	16	12
24h	302	391	283	65500	96500	78000	751	803	617	359	277	401	7290	6620	5308	11	20	9
72h	277	231	208	35700	13800	20600	550	602	490	111	87	69	1620	2510	4050	1	10	7
120h	42	68	51	1700	600	900	185	249	286	58	43	37	590	1430	830	0	3	2
360h	0	0	0	0	0	0	0	0	0	0	0	0	0	0	0	0	0	0

## Sheet: Figure 6
Figure 6a
	GP-Si-BPs+PBS	GP-Si-BPs+Si-Luc	GP-Si-BPs+GP-Si-Luc	Si-BPs	GP-Si-Luc	Si-BPs+Si-Luc
Luminescence	42290	95000	462100	56810	34890	37360
	58820	96000	463900	45690	25120	26460
	76970	106000	496200	48700	23690	26600
Figure 6c
	GP-Si-BPs+GP-Si-Luc
	Control	DSS	STm
Luminescence	42290	86510	180200
	58820	95240	235400
	76970	85210	225600
Figure 6d
	Luminol
	Control	DSS	STm
Luminescence	79150	302900	911200
	89610	515500	970500
	86510	433400	947600
																		kidney				brain
																	9670	7920	12250		25000	14000	38000
																	4010	3460	2730		36000	49000	53000
																	1260	2080	950		126000	148000	175000
																	110	210	290		643000	382000	511000
																		kidney				brain
																	10700	13670	9320		47000	24000	32000
																	5150	5370	5240		71000	49000	52000
																	1530	1360	1650		302000	184000	214000
																	230	300	420		631000	759000	834000

## Sheet: Figure 7
Figure 7b
1 day
	Irradiation (-/+)
Bacteria CFU/mL	PBS-	PBS+	GP-Si-BPs-	GP-Si-BPs+
	4300000	4510000	4710000	2310000														2.947
	4430000	4400000	4710000	2770000														24.12
	4910000	5000000	4670000	2640000														29.42
																		9.29
3 day																		10.24
	Irradiation (-/+)
Bacteria CFU/mL	PBS-	PBS+	GP-Si-BPs-	GP-Si-BPs+
	5210000	5190000	6150000	1890000
	5030000	4180000	5950000	2110000
	4430000	5380000	5960000	1680000
																		3.745
5 day																		25.97
	Irradiation (-/+)																	31.68
Bacteria CFU/mL	PBS-	PBS+	GP-Si-BPs-	GP-Si-BPs+														3.491
	5960000	5410000	5300000	653000														3.826
	5890000	5940000	5530000	548000
	6120000	5460000	5160000	812000
7 day
	Irradiation (-/+)
Bacteria CFU/mL	PBS-	PBS+	GP-Si-BPs-	GP-Si-BPs+
	6080000	3800000	4040000	190000
	5980000	5860000	4000000	170000
	5840000	5510000	4410000	182000
Figure 7e
	luminescence			bacteria count
1 day	194100	187500	196700	2310000	2770000	2640000
3 day	162400	153200	145400	1890000	2110000	1680000
5 day	101400	112700	99630	653000	548000	812000
7 day	37050	40620	38750	190000	170000	182000

## Sheet: Figure S2
Figure S2a
GP
Wavelength (nm)	20μg mL-1	40μg mL-1	60μg mL-1	80μg mL-1	100μg mL-1
400	-0.015	0.0771	0.0393	0.0699	0.1184
401	-0.0148	0.0766	0.0401	0.0696	0.1188
402	-0.0159	0.0763	0.039	0.0696	0.1173
403	-0.0162	0.0764	0.0396	0.0704	0.1181
404	-0.0193	0.0748	0.037	0.0698	0.1165
405	-0.0199	0.0732	0.0367	0.0695	0.117
406	-0.019	0.0744	0.0388	0.0716	0.1179
407	-0.0185	0.0741	0.0386	0.0719	0.118
408	-0.0183	0.0732	0.0384	0.0718	0.1172
409	-0.019	0.0728	0.0393	0.0716	0.1162
410	-0.022	0.0715	0.0373	0.0698	0.1142
411	-0.0208	0.0703	0.0385	0.0721	0.1158
412	-0.0221	0.0704	0.0379	0.0714	0.116
413	-0.0222	0.0693	0.0369	0.0718	0.1163
414	-0.0236	0.0682	0.0369	0.0709	0.1142
415	-0.0244	0.0682	0.0357	0.0712	0.1141
416	-0.0254	0.0672	0.0362	0.071	0.1144
417	-0.0259	0.0669	0.0353	0.0713	0.1139
418	-0.0265	0.0654	0.0346	0.0703	0.1128
419	-0.0266	0.065	0.0347	0.071	0.1124
420	-0.0276	0.0639	0.0338	0.0703	0.1121
421	-0.0289	0.0637	0.0339	0.071	0.1127
422	-0.0303	0.0623	0.0336	0.071	0.1126
423	-0.0275	0.0647	0.0356	0.0738	0.1152
424	-0.0292	0.0627	0.0345	0.073	0.115
425	-0.029	0.064	0.0363	0.0749	0.1164
426	-0.0275	0.0646	0.0374	0.0763	0.1178
427	-0.0281	0.064	0.038	0.0768	0.1187
428	-0.026	0.0653	0.0394	0.0786	0.1218
429	-0.0261	0.0652	0.0403	0.0794	0.1224
430	-0.0231	0.0677	0.0432	0.0827	0.1253
431	-0.0228	0.069	0.0441	0.084	0.1267
432	-0.0199	0.071	0.0475	0.0871	0.1304
433	-0.0198	0.0713	0.0478	0.0883	0.1319
434	-0.0185	0.0724	0.0496	0.0901	0.1343
435	-0.0179	0.0732	0.0509	0.092	0.1363
436	-0.0147	0.076	0.0548	0.096	0.1409
437	-0.0139	0.0759	0.0556	0.0966	0.1424
438	-0.0124	0.0779	0.0585	0.1	0.1459
439	-0.0115	0.0795	0.06	0.1023	0.1496
440	-0.0111	0.0801	0.0615	0.1043	0.1514
441	-0.0108	0.0807	0.0632	0.1069	0.1547
442	-0.0093	0.0825	0.066	0.1106	0.1598
443	-0.0083	0.0839	0.0691	0.114	0.1633
444	-0.0066	0.0853	0.072	0.117	0.1678
445	-0.0045	0.0866	0.0749	0.1212	0.1725
446	-0.0043	0.0872	0.0767	0.1238	0.1755
447	-0.0035	0.0893	0.0799	0.1272	0.1803
448	-0.0021	0.0907	0.0836	0.1313	0.186
449	-0.0026	0.0916	0.0867	0.1361	0.191
450	-0.0002	0.0937	0.0905	0.1412	0.1972
451	0.0001	0.0943	0.0927	0.1445	0.2015
452	0.0019	0.0966	0.0973	0.1495	0.2074
453	0.0028	0.0977	0.1005	0.1548	0.2139
454	0.004	0.0998	0.1055	0.1601	0.2204
455	0.0064	0.1016	0.11	0.1665	0.2274
456	0.0076	0.1034	0.1139	0.1718	0.2336
457	0.0084	0.1052	0.1179	0.1773	0.2402
458	0.0106	0.1074	0.1223	0.1825	0.2463
459	0.0108	0.1082	0.1255	0.1871	0.2527
460	0.0118	0.1113	0.1317	0.1958	0.2623
461	0.0137	0.1139	0.1386	0.2052	0.2728
462	0.0153	0.1159	0.144	0.212	0.2813
463	0.018	0.1183	0.1486	0.2177	0.2879
464	0.0188	0.12	0.1539	0.2239	0.2952
465	0.0212	0.1229	0.1597	0.2318	0.3035
466	0.0234	0.1254	0.1654	0.2389	0.3122
467	0.0247	0.1278	0.1717	0.2465	0.3203
468	0.0264	0.1311	0.1781	0.2556	0.3303
469	0.0291	0.1338	0.1838	0.2626	0.3378
470	0.0319	0.1366	0.1899	0.2696	0.3455
471	0.0334	0.1379	0.1954	0.2764	0.353
472	0.0346	0.1405	0.2003	0.2825	0.3599
473	0.0368	0.1428	0.2067	0.2905	0.3686
474	0.0392	0.1459	0.2128	0.2982	0.3763
475	0.0403	0.1483	0.2173	0.3037	0.3821
476	0.0435	0.1505	0.2215	0.3096	0.3882
477	0.0445	0.1532	0.2266	0.316	0.3947
478	0.0458	0.1545	0.2314	0.3214	0.4005
479	0.0471	0.1561	0.2349	0.326	0.4052
480	0.0476	0.1569	0.2376	0.3284	0.4075
481	0.0483	0.1562	0.237	0.3283	0.4064
482	0.049	0.1551	0.2364	0.3267	0.4041
483	0.0475	0.1545	0.2349	0.3254	0.4022
484	0.046	0.1589	0.2415	0.3373	0.4158
485	0.0469	0.162	0.2487	0.348	0.4281
486	0.0461	0.158	0.2421	0.3395	0.4182
487	0.0438	0.1551	0.2361	0.3316	0.409
488	0.0418	0.1564	0.2378	0.3355	0.4137
489	0.041	0.156	0.2375	0.337	0.4153
490	0.0399	0.151	0.2294	0.3257	0.4029
491	0.0363	0.1471	0.2207	0.315	0.3906
492	0.0333	0.1469	0.2194	0.3157	0.3917
493	0.032	0.1457	0.2179	0.3157	0.3921
494	0.0298	0.141	0.2085	0.3036	0.3786
495	0.0277	0.1373	0.1988	0.2903	0.363
496	0.025	0.1332	0.1894	0.2777	0.3493
497	0.0216	0.1293	0.1812	0.2676	0.3381
498	0.0197	0.126	0.1748	0.2592	0.3287
499	0.0177	0.123	0.1658	0.2475	0.3146
500	0.0156	0.1188	0.1558	0.2346	0.3001
501	0.0111	0.1128	0.1446	0.22	0.283
502	0.011	0.1093	0.1355	0.2062	0.2682
503	0.0085	0.1058	0.1266	0.1939	0.2541
504	0.0061	0.1014	0.1171	0.1813	0.2387
505	0.0034	0.0976	0.1081	0.1686	0.2254
506	0.0028	0.0947	0.1009	0.1577	0.2127
507	0.0007	0.0906	0.0912	0.1453	0.1987
508	-0.0014	0.0884	0.0857	0.1358	0.1873
509	-0.0022	0.0851	0.0798	0.1269	0.1768
510	-0.0044	0.0818	0.0725	0.118	0.1664
511	-0.0044	0.0815	0.0688	0.1121	0.1588
512	-0.0065	0.0783	0.0633	0.1042	0.1507
513	-0.0072	0.0764	0.0592	0.0982	0.1446
514	-0.0078	0.0745	0.0557	0.0932	0.1386
515	-0.0084	0.0732	0.0529	0.0891	0.1328
516	-0.008	0.0726	0.0508	0.0859	0.1292
517	-0.0078	0.0715	0.0487	0.082	0.1245
518	-0.0097	0.0705	0.0463	0.0785	0.1206
519	-0.0114	0.0686	0.0441	0.0761	0.1174
520	-0.0109	0.0684	0.0434	0.0753	0.1161
521	-0.011	0.069	0.0432	0.0732	0.1143
522	-0.0111	0.0667	0.0411	0.0717	0.1115
523	-0.0109	0.0665	0.0403	0.0697	0.1097
524	-0.0103	0.0666	0.0403	0.0689	0.1083
525	-0.0112	0.0664	0.0383	0.0669	0.1062
526	-0.0122	0.0651	0.037	0.0645	0.1037
527	-0.011	0.0641	0.0367	0.0634	0.102
528	-0.0119	0.064	0.034	0.0606	0.0986
529	-0.0157	0.0621	0.0319	0.0583	0.0956
530	-0.0164	0.0596	0.0304	0.0563	0.0937
531	-0.016	0.0586	0.0278	0.0531	0.0908
532	-0.0145	0.0594	0.0271	0.0513	0.0875
533	-0.016	0.0578	0.0226	0.0454	0.0828
534	-0.0185	0.0556	0.0197	0.0422	0.078
535	-0.0182	0.0545	0.0176	0.0388	0.0754
536	-0.0188	0.0533	0.0147	0.0345	0.0704
537	-0.0208	0.0511	0.0108	0.0295	0.0655
538	-0.0206	0.0497	0.0082	0.0262	0.0617
539	-0.0184	0.0506	0.008	0.0248	0.0598
540	-0.0187	0.0488	0.0047	0.0198	0.0553
541	-0.0205	0.048	0.0016	0.0151	0.0502
542	-0.0234	0.0448	-0.0029	0.0108	0.045
543	-0.0238	0.0439	-0.0042	0.0091	0.0432
544	-0.0247	0.0426	-0.0062	0.0057	0.0407
545	-0.0238	0.0416	-0.0084	0.0032	0.0374
546	-0.0242	0.0409	-0.0104	0.0006	0.0347
547	-0.0247	0.0413	-0.0115	-0.0022	0.0315
548	-0.0259	0.0386	-0.0139	-0.0037	0.0297
549	-0.026	0.0389	-0.0151	-0.0058	0.0282
550	-0.0256	0.0388	-0.0149	-0.0063	0.0268
551	-0.0241	0.0393	-0.0155	-0.007	0.0259
552	-0.0258	0.0375	-0.0176	-0.0104	0.0233
553	-0.0257	0.0373	-0.0187	-0.0101	0.023
554	-0.0273	0.0357	-0.0195	-0.0125	0.0208
555	-0.028	0.0353	-0.0214	-0.0139	0.0196
556	-0.0274	0.0353	-0.0212	-0.0139	0.0185
557	-0.0275	0.0345	-0.0228	-0.0154	0.0186
558	-0.0284	0.0344	-0.0228	-0.0172	0.0165
559	-0.0285	0.0336	-0.0239	-0.0183	0.0152
560	-0.0289	0.0321	-0.025	-0.0179	0.0148
561	-0.0291	0.0326	-0.0246	-0.0187	0.0138
562	-0.0312	0.0316	-0.0267	-0.0204	0.0115
563	-0.0304	0.0314	-0.0269	-0.0209	0.0114
564	-0.031	0.0297	-0.0275	-0.0215	0.0113
565	-0.0317	0.029	-0.0294	-0.0229	0.0087
566	-0.0322	0.0299	-0.0295	-0.0244	0.0083
567	-0.0332	0.0293	-0.0298	-0.0239	0.0076
568	-0.0332	0.028	-0.0299	-0.025	0.006
569	-0.0338	0.0274	-0.0307	-0.0261	0.0065
570	-0.0342	0.0265	-0.0317	-0.0263	0.0058
571	-0.0349	0.0261	-0.0326	-0.0266	0.0054
572	-0.0356	0.0259	-0.0339	-0.0282	0.0043
573	-0.0356	0.0251	-0.0334	-0.0279	0.0036
574	-0.037	0.0248	-0.035	-0.0298	0.0023
575	-0.0371	0.0242	-0.0341	-0.0295	0.0009
576	-0.0371	0.0233	-0.0358	-0.031	0.0003
577	-0.0385	0.0225	-0.0362	-0.032	0.0012
578	-0.0387	0.0214	-0.0364	-0.0317	-0.0005
579	-0.0391	0.0214	-0.0383	-0.0325	-0.0009
580	-0.0386	0.0217	-0.0383	-0.0325	-0.002
581	-0.0397	0.021	-0.038	-0.0336	-0.0017
582	-0.0407	0.0202	-0.0387	-0.0344	-0.0021
583	-0.041	0.0187	-0.0404	-0.036	-0.0055
584	-0.041	0.0195	-0.0396	-0.0354	-0.0049
585	-0.0422	0.0195	-0.0405	-0.0354	-0.005
586	-0.0414	0.0193	-0.04	-0.0356	-0.0053
587	-0.0417	0.0184	-0.0414	-0.0373	-0.0061
588	-0.0413	0.0191	-0.0413	-0.0369	-0.0054
589	-0.0416	0.0182	-0.0404	-0.0363	-0.0061
590	-0.0427	0.0174	-0.0421	-0.0375	-0.0081
591	-0.0428	0.0172	-0.0409	-0.0375	-0.0079
592	-0.0446	0.0162	-0.0443	-0.0394	-0.0099
593	-0.0441	0.0162	-0.0432	-0.0388	-0.0091
594	-0.0441	0.016	-0.0436	-0.0402	-0.0095
595	-0.0444	0.0159	-0.0437	-0.0392	-0.0099
596	-0.0437	0.0154	-0.0436	-0.04	-0.0101
597	-0.0456	0.0149	-0.0462	-0.0414	-0.0123
598	-0.0478	0.0141	-0.0473	-0.0429	-0.0135
599	-0.0469	0.0129	-0.0473	-0.0427	-0.0138
600	-0.0466	0.0131	-0.0473	-0.0436	-0.0138
Fitlinear curve
	Concentration(μg mL-1)	Absorbance
	20	0.0469
	40	0.162
	60	0.249
	80	0.348
	100	0.428
Figure S2b
Cy5
Wavelength (nm)	10μg mL-1	8μg mL-1	6μg mL-1	4μg mL-1	2μg mL-1
550	0.0469	0.0129	-0.0048	0.0735	0.0604
551	0.0488	0.0151	-0.0024	0.0749	0.0619
552	0.0519	0.0176	-0.0003	0.0775	0.0637
553	0.0539	0.0189	0.0024	0.0771	0.0629
554	0.0577	0.0198	0.005	0.0774	0.0621
555	0.0609	0.0234	0.0082	0.0784	0.0641
556	0.0638	0.0244	0.0102	0.0782	0.0642
557	0.0659	0.0263	0.0143	0.0794	0.0642
558	0.0687	0.0291	0.0159	0.08	0.0646
559	0.073	0.0319	0.0197	0.0822	0.0651
560	0.075	0.0332	0.0227	0.0816	0.0661
561	0.079	0.0352	0.0249	0.0831	0.0665
562	0.0842	0.0388	0.0292	0.0836	0.0672
563	0.0873	0.0415	0.0327	0.0838	0.0658
564	0.0918	0.0446	0.0367	0.0866	0.0679
565	0.0952	0.0475	0.0398	0.0865	0.0681
566	0.1008	0.0506	0.0439	0.0882	0.069
567	0.1055	0.0548	0.0508	0.0898	0.0682
568	0.1126	0.0586	0.056	0.0907	0.0694
569	0.1178	0.063	0.0595	0.0928	0.07
570	0.1246	0.068	0.0656	0.095	0.0724
571	0.1304	0.0719	0.0701	0.0961	0.0731
572	0.1374	0.0764	0.076	0.0979	0.0731
573	0.146	0.0824	0.085	0.1	0.0739
574	0.1534	0.0879	0.0919	0.102	0.075
575	0.1613	0.0943	0.0978	0.1045	0.0776
576	0.17	0.1001	0.1053	0.1067	0.0776
577	0.1798	0.1069	0.1152	0.1093	0.0791
578	0.1889	0.1136	0.1216	0.1116	0.0801
579	0.197	0.1193	0.1282	0.1147	0.0818
580	0.2073	0.1273	0.1363	0.1179	0.0848
581	0.2155	0.1346	0.1423	0.1217	0.0866
582	0.2241	0.1407	0.1492	0.1238	0.0872
583	0.2321	0.1462	0.155	0.1258	0.0892
584	0.2395	0.1516	0.1625	0.1287	0.0893
585	0.2479	0.159	0.1685	0.131	0.0912
586	0.2559	0.1644	0.1737	0.1332	0.0938
587	0.2631	0.1699	0.1784	0.1356	0.0949
588	0.2685	0.1751	0.1825	0.1375	0.0954
589	0.2756	0.1791	0.187	0.1399	0.0976
590	0.2829	0.1848	0.1932	0.1435	0.1003
591	0.2882	0.1902	0.1977	0.1442	0.1007
592	0.293	0.1918	0.2027	0.1454	0.1011
593	0.2951	0.1943	0.2032	0.1472	0.1011
594	0.2966	0.1961	0.2018	0.1469	0.1024
595	0.2994	0.1985	0.2043	0.1482	0.102
596	0.3001	0.1997	0.2048	0.1486	0.1043
597	0.3025	0.2007	0.2069	0.1495	0.1034
598	0.311	0.2057	0.2176	0.1518	0.1037
599	0.3144	0.2091	0.2173	0.1521	0.1042
600	0.3105	0.2059	0.2142	0.1503	0.1034
601	0.3087	0.206	0.2124	0.1511	0.1038
602	0.3072	0.205	0.2107	0.1511	0.1047
603	0.3041	0.2021	0.2059	0.1499	0.1046
604	0.3062	0.2048	0.2084	0.1519	0.1064
605	0.311	0.2071	0.214	0.1523	0.1043
606	0.3186	0.2123	0.2222	0.1537	0.1065
607	0.321	0.2138	0.2235	0.1535	0.1048
608	0.3194	0.2144	0.2204	0.1551	0.1068
609	0.3189	0.2142	0.2181	0.155	0.1074
610	0.3247	0.2195	0.2234	0.1571	0.108
611	0.3367	0.2278	0.2368	0.1597	0.1099
612	0.3428	0.2318	0.2382	0.1621	0.1103
613	0.348	0.2376	0.2434	0.1644	0.1124
614	0.3543	0.2437	0.248	0.1657	0.1141
615	0.3618	0.2495	0.2517	0.1689	0.1148
616	0.3692	0.2574	0.2577	0.1721	0.1169
617	0.3799	0.2663	0.2644	0.1772	0.1202
618	0.3899	0.275	0.2736	0.1812	0.1224
619	0.4011	0.2869	0.2808	0.1857	0.126
620	0.4139	0.2967	0.2891	0.1908	0.1287
621	0.4245	0.3075	0.2956	0.1952	0.1315
622	0.4371	0.3202	0.3027	0.2012	0.1356
623	0.4481	0.3315	0.3097	0.2064	0.1377
624	0.4599	0.3435	0.3179	0.2123	0.1437
625	0.4698	0.3552	0.3218	0.2184	0.147
626	0.4803	0.3669	0.3277	0.2237	0.1516
627	0.4947	0.3806	0.3394	0.2315	0.1562
628	0.5141	0.3983	0.3535	0.2398	0.1597
629	0.5267	0.412	0.3613	0.2469	0.1643
630	0.5333	0.4221	0.3644	0.2526	0.1675
631	0.5425	0.4328	0.3688	0.2579	0.1732
632	0.5459	0.4388	0.372	0.2629	0.1763
633	0.5498	0.4447	0.3709	0.2673	0.1787
634	0.5552	0.4521	0.3729	0.2718	0.1826
635	0.5634	0.4625	0.3801	0.2766	0.185
636	0.5698	0.4688	0.3818	0.2808	0.1878
637	0.5725	0.473	0.3834	0.2835	0.1909
638	0.5743	0.4754	0.3853	0.2857	0.1924
639	0.5769	0.4771	0.3853	0.2871	0.1934
640	0.5738	0.4781	0.3843	0.2876	0.1919
641	0.5747	0.4778	0.3849	0.2878	0.1924
642	0.572	0.4749	0.3837	0.2852	0.19
643	0.5718	0.472	0.3826	0.2844	0.1921
644	0.5676	0.4662	0.3825	0.2808	0.1871
645	0.5636	0.4604	0.3777	0.2765	0.1866
646	0.5539	0.4495	0.3712	0.2709	0.1823
647	0.5453	0.4379	0.3666	0.265	0.1777
648	0.5347	0.4241	0.3587	0.257	0.1729
649	0.5216	0.4084	0.3509	0.2486	0.1669
650	0.5063	0.3914	0.3406	0.2398	0.1621
651	0.4895	0.3727	0.3305	0.2309	0.1561
652	0.4732	0.3555	0.3206	0.2225	0.1511
653	0.4545	0.3367	0.3083	0.2119	0.1441
654	0.4353	0.3169	0.2946	0.2039	0.1388
655	0.4102	0.2933	0.2771	0.1924	0.1327
656	0.3815	0.2682	0.2599	0.1806	0.1258
657	0.3547	0.2445	0.2382	0.1705	0.1182
658	0.3242	0.2199	0.2166	0.1599	0.113
659	0.2988	0.1979	0.1971	0.1503	0.1081
660	0.2766	0.1792	0.1832	0.1422	0.102
661	0.2523	0.1594	0.1646	0.1325	0.0949
662	0.2242	0.1379	0.1384	0.1241	0.0911
663	0.1959	0.118	0.1155	0.1154	0.0873
664	0.1736	0.1023	0.096	0.1114	0.0874
665	0.1513	0.0835	0.0762	0.1026	0.0811
666	0.1304	0.0694	0.0582	0.0989	0.0791
667	0.1124	0.0547	0.0435	0.0921	0.0752
668	0.0959	0.0426	0.0283	0.0861	0.0714
669	0.0801	0.031	0.017	0.0809	0.0692
670	0.069	0.0219	0.0091	0.0762	0.0652
671	0.0565	0.0134	0.001	0.072	0.0633
672	0.0454	0.0046	-0.008	0.0688	0.061
673	0.0344	-0.0029	-0.0178	0.0652	0.0581
674	0.0264	-0.0091	-0.0247	0.0626	0.0559
675	0.0182	-0.0155	-0.0291	0.0611	0.0556
676	0.0122	-0.0201	-0.0357	0.0591	0.0528
677	0.0068	-0.0241	-0.0392	0.0561	0.053
678	0.0023	-0.0269	-0.0444	0.0547	0.0523
679	-0.0022	-0.0294	-0.049	0.055	0.0524
680	-0.007	-0.0324	-0.0531	0.053	0.0517
681	-0.0091	-0.0349	-0.0563	0.051	0.0507
682	-0.0107	-0.0359	-0.0596	0.051	0.0504
683	-0.017	-0.0405	-0.0599	0.0483	0.0468
684	-0.0173	-0.0403	-0.0628	0.0496	0.0488
685	-0.0187	-0.0424	-0.0644	0.0488	0.0484
686	-0.0222	-0.0438	-0.067	0.0467	0.0467
687	-0.0223	-0.0435	-0.0684	0.0476	0.0477
688	-0.0244	-0.045	-0.0689	0.0481	0.0474
689	-0.0263	-0.0458	-0.0699	0.0464	0.0464
690	-0.0282	-0.0475	-0.0724	0.0444	0.047
691	-0.0279	-0.0474	-0.0714	0.0439	0.0457
692	-0.0292	-0.0481	-0.0744	0.0455	0.0459
693	-0.0295	-0.0492	-0.0738	0.0459	0.0479
694	-0.0287	-0.0481	-0.075	0.0467	0.0462
695	-0.0298	-0.0493	-0.0737	0.0464	0.0477
696	-0.0309	-0.0494	-0.076	0.0457	0.0461
697	-0.0298	-0.0476	-0.076	0.0467	0.0476
698	-0.0295	-0.0483	-0.0774	0.0467	0.0494
699	-0.0288	-0.0477	-0.0781	0.0479	0.0483
700	-0.0309	-0.0506	-0.0794	0.0455	0.0478
Fitlinear curve
	Concentration(μg mL-1)	Absorbance
	10	0.5769
	8	0.4771
	6	0.3853
	4	0.2871
	2	0.1934
Figure S2c
ICG
Wavelength (nm)	2μg mL-1	4μg mL-1	6μg mL-1	8μg mL-1	10μg mL-1
750	0.05114	0.05794	0.13591	0.19015	0.25896
751	0.05248	0.0591	0.1359	0.19144	0.25957
752	0.05331	0.06058	0.13658	0.19291	0.26061
753	0.05354	0.06233	0.13801	0.19449	0.26204
754	0.05338	0.06478	0.14017	0.19659	0.26417
755	0.0532	0.06675	0.14177	0.19811	0.26634
756	0.05272	0.06794	0.14273	0.19851	0.26789
757	0.05246	0.06894	0.14342	0.19889	0.26853
758	0.05263	0.07154	0.14498	0.20043	0.26952
759	0.05353	0.07482	0.14655	0.20255	0.27096
760	0.05427	0.07767	0.14779	0.20476	0.27295
761	0.05399	0.07946	0.14787	0.20543	0.27345
762	0.0536	0.08056	0.14736	0.20382	0.27139
763	0.05393	0.08222	0.14841	0.20344	0.27037
764	0.05464	0.0859	0.15268	0.20801	0.2758
765	0.0546	0.09057	0.1576	0.2147	0.28535
766	0.0547	0.09351	0.16007	0.21806	0.29048
767	0.05459	0.09419	0.16044	0.21824	0.29008
768	0.05425	0.09528	0.16116	0.21895	0.28951
769	0.05355	0.09779	0.16237	0.22069	0.2911
770	0.05442	0.10091	0.16368	0.22245	0.29284
771	0.05552	0.10317	0.16553	0.22335	0.2941
772	0.05613	0.10435	0.1681	0.22465	0.2952
773	0.05558	0.10551	0.17014	0.22633	0.29678
774	0.05572	0.10744	0.17059	0.22845	0.29861
775	0.05672	0.10961	0.17089	0.22978	0.30076
776	0.05767	0.11058	0.17173	0.23022	0.30181
777	0.05795	0.11107	0.17253	0.23071	0.30248
778	0.05716	0.11177	0.17245	0.23224	0.30272
779	0.05717	0.11305	0.17334	0.23453	0.30386
780	0.05767	0.11426	0.1757	0.23648	0.3049
781	0.05861	0.11471	0.17771	0.23749	0.30556
782	0.05913	0.11481	0.1778	0.23755	0.30549
783	0.05981	0.11501	0.17636	0.23659	0.30517
784	0.06018	0.11514	0.17501	0.23507	0.30435
785	0.06003	0.11339	0.1741	0.23325	0.3025
786	0.05968	0.11032	0.17372	0.2314	0.29992
787	0.05888	0.10743	0.17219	0.22923	0.29681
788	0.05775	0.10605	0.17003	0.22753	0.29505
789	0.05681	0.10485	0.16765	0.22635	0.29436
790	0.05737	0.10328	0.16654	0.22538	0.29384
791	0.0592	0.10153	0.16545	0.22351	0.29143
792	0.06056	0.09952	0.16435	0.22109	0.28834
793	0.06007	0.09654	0.16215	0.21803	0.28419
794	0.0591	0.09243	0.15951	0.21444	0.28013
795	0.05842	0.08759	0.15571	0.21027	0.27536
796	0.05788	0.08246	0.15197	0.20632	0.27149
797	0.05728	0.07806	0.14887	0.20318	0.26766
798	0.05741	0.07488	0.14724	0.20002	0.26462
799	0.05669	0.07189	0.14482	0.19612	0.26003
800	0.05519	0.06757	0.14082	0.19074	0.25459
801	0.05502	0.06271	0.13642	0.18597	0.24953
802	0.05666	0.05888	0.13438	0.18287	0.24612
803	0.05755	0.0557	0.13309	0.18113	0.24205
804	0.05638	0.05105	0.13014	0.17814	0.23568
805	0.05524	0.04626	0.12549	0.17398	0.22933
806	0.05492	0.0428	0.12213	0.16935	0.22476
807	0.05459	0.04046	0.11977	0.16522	0.22133
808	0.05431	0.03704	0.11841	0.16164	0.21717
809	0.05404	0.03328	0.11674	0.15842	0.21216
810	0.05459	0.02969	0.11468	0.15548	0.20798
811	0.05491	0.02674	0.11085	0.1524	0.20432
812	0.05624	0.02366	0.10777	0.14904	0.20103
813	0.05569	0.02019	0.10484	0.14456	0.19561
814	0.05464	0.01705	0.10248	0.14076	0.19119
815	0.05266	0.01478	0.09893	0.13761	0.18732
816	0.05233	0.01257	0.09634	0.13507	0.18449
817	0.05207	0.00999	0.09408	0.13216	0.17999
818	0.05275	0.00785	0.09319	0.13009	0.1767
819	0.05292	0.00755	0.09161	0.12784	0.17273
820	0.05342	0.00628	0.08961	0.1238	0.16591
821	0.05399	0.0033	0.08712	0.11992	0.15869
822	0.05291	-0.000626367	0.08606	0.11981	0.15954
823	0.04968	-0.00198	0.08629	0.12304	0.16826
824	0.04756	-0.00157	0.08639	0.1243	0.17308
825	0.04888	-0.0019	0.08496	0.12129	0.16697
826	0.05028	-0.00412	0.0833	0.11724	0.15819
827	0.04929	-0.0065	0.08272	0.11609	0.15677
828	0.0472	-0.00702	0.08235	0.11736	0.16147
829	0.04621	-0.00718	0.08086	0.11721	0.16301
830	0.04585	-0.00818	0.07888	0.11465	0.15896
831	0.04617	-0.00939	0.07709	0.1112	0.1521
832	0.04651	-0.01043	0.07559	0.10799	0.14633
833	0.04665	-0.01171	0.07492	0.10665	0.14432
834	0.04508	-0.01296	0.07537	0.1082	0.14729
835	0.04315	-0.01301	0.07539	0.11014	0.1509
836	0.04161	-0.01307	0.07452	0.109	0.14984
837	0.04202	-0.01335	0.07357	0.10613	0.14517
838	0.04348	-0.01387	0.07266	0.10358	0.14094
839	0.04434	-0.01492	0.07136	0.10173	0.1386
840	0.04346	-0.01762	0.07007	0.10018	0.1373
841	0.04124	-0.02097	0.06846	0.09849	0.13565
842	0.0396	-0.02255	0.06707	0.09619	0.13351
843	0.03845	-0.02228	0.06659	0.09354	0.13073
844	0.03775	-0.02144	0.06681	0.09236	0.1284
845	0.03773	-0.0218	0.06594	0.09154	0.12575
846	0.03814	-0.02266	0.06471	0.09008	0.12358
847	0.03873	-0.02385	0.06312	0.08699	0.12055
848	0.03915	-0.02444	0.06181	0.0849	0.11705
849	0.03959	-0.02549	0.06051	0.08371	0.11292
850	0.0388	-0.0271	0.05957	0.08228	0.11007
851	0.03786	-0.02942	0.0579	0.0793	0.10804
852	0.03796	-0.03096	0.05648	0.07729	0.10715
853	0.03762	-0.03275	0.05456	0.07549	0.1051
854	0.03628	-0.03329	0.05283	0.07417	0.10141
855	0.03434	-0.03397	0.05146	0.07216	0.09669
856	0.03423	-0.03421	0.05094	0.07198	0.0939
857	0.0353	-0.03522	0.05054	0.07186	0.09322
858	0.03615	-0.03576	0.05037	0.07134	0.09225
859	0.03484	-0.03771	0.05003	0.0684	0.08994
860	0.03329	-0.03934	0.04873	0.06543	0.08676
861	0.03275	-0.04024	0.04744	0.06314	0.08417
862	0.03302	-0.04019	0.04667	0.06163	0.08194
863	0.03294	-0.04052	0.04602	0.06018	0.08068
864	0.03237	-0.0412	0.04437	0.0584	0.07932
865	0.03052	-0.04273	0.04177	0.0561	0.07629
866	0.02926	-0.04466	0.04054	0.05432	0.07311
867	0.02927	-0.04492	0.04154	0.05418	0.07147
868	0.03003	-0.04473	0.04292	0.0543	0.07078
869	0.02997	-0.04428	0.0424	0.05382	0.06902
870	0.03012	-0.04392	0.04155	0.05352	0.0677
871	0.02995	-0.04341	0.04081	0.05324	0.0668
872	0.02901	-0.0452	0.03909	0.05143	0.06523
873	0.0282	-0.04762	0.03702	0.04904	0.06334
874	0.02839	-0.04744	0.03667	0.04857	0.06287
875	0.02878	-0.04563	0.03747	0.04899	0.06221
876	0.02796	-0.04545	0.03716	0.04812	0.05981
877	0.02756	-0.047	0.03631	0.04628	0.05727
878	0.02893	-0.04599	0.0368	0.04593	0.05695
879	0.03162	-0.0432	0.03866	0.04657	0.05765
880	0.0321	-0.04355	0.03902	0.04603	0.05692
881	0.02913	-0.0484	0.03655	0.04378	0.05461
882	0.0248	-0.05194	0.03331	0.04152	0.0525
883	0.02323	-0.05132	0.03237	0.04092	0.05174
884	0.02471	-0.04951	0.03346	0.04108	0.05194
885	0.02643	-0.04903	0.03487	0.04092	0.05207
886	0.02625	-0.04924	0.03521	0.04019	0.05175
887	0.02552	-0.04955	0.03447	0.03981	0.05092
888	0.02524	-0.04991	0.03261	0.03931	0.05006
889	0.0261	-0.04946	0.03256	0.03929	0.04927
890	0.02691	-0.049	0.0335	0.03916	0.04864
891	0.02751	-0.04839	0.03445	0.03916	0.04823
892	0.0278	-0.04732	0.03401	0.0393	0.04828
893	0.02871	-0.04625	0.03465	0.04069	0.04879
894	0.02835	-0.0474	0.03453	0.04087	0.04851
895	0.02658	-0.04957	0.03337	0.03932	0.0474
896	0.02532	-0.04972	0.03164	0.03733	0.0462
897	0.02568	-0.04887	0.03115	0.03686	0.04526
898	0.02614	-0.04856	0.03159	0.03706	0.04459
899	0.0257	-0.04836	0.03287	0.03735	0.04486
900	0.02458	-0.04841	0.035	0.03788	0.04587
Fitlinear curve
	Concentration(μg mL-1)	Absorbance
	2	0.0608
	4	0.1157
	6	0.1753
	8	0.2348
	10	0.3048
Figure S2d
D-Luciferin
Wavelength (nm)	10μg mL-1	25μg mL-1	50μg mL-1	75μg mL-1	100μg mL-1
250	0.0966	0.059	0.1773	0.2308	0.3967
251	0.0992	0.0584	0.1819	0.2381	0.4082
252	0.0997	0.0591	0.1876	0.2469	0.4238
253	0.0962	0.0679	0.1933	0.256	0.4462
254	0.0999	0.0763	0.1999	0.2662	0.4728
255	0.1035	0.0809	0.2081	0.2788	0.4974
256	0.1069	0.0855	0.217	0.2922	0.5225
257	0.1096	0.0905	0.226	0.3058	0.5478
258	0.1104	0.0966	0.234	0.3181	0.5702
259	0.1116	0.1002	0.2411	0.3286	0.5898
260	0.1081	0.1068	0.2468	0.3376	0.6118
261	0.1079	0.118	0.2508	0.344	0.6378
262	0.1091	0.1256	0.2543	0.3494	0.6533
263	0.1103	0.1234	0.2577	0.3545	0.656
264	0.1098	0.1236	0.2604	0.3586	0.6611
265	0.1118	0.1256	0.2628	0.3621	0.6644
266	0.1122	0.122	0.2644	0.3644	0.6606
267	0.1092	0.1235	0.2644	0.3646	0.6648
268	0.1074	0.1233	0.2614	0.36	0.6596
269	0.1089	0.1199	0.2531	0.3473	0.635
270	0.1094	0.1055	0.2394	0.3264	0.5887
271	0.1048	0.0855	0.2195	0.2967	0.525
272	0.0952	0.0748	0.2046	0.2747	0.4852
273	0.0906	0.0702	0.1917	0.2556	0.4524
274	0.0901	0.0571	0.1774	0.2344	0.4045
275	0.0889	0.0477	0.1682	0.2206	0.3705
276	0.0877	0.0391	0.1629	0.213	0.3499
277	0.0846	0.0401	0.1615	0.2111	0.3482
278	0.0849	0.0441	0.1629	0.2133	0.3555
279	0.086	0.045	0.1662	0.2183	0.366
280	0.0877	0.0499	0.1709	0.2255	0.3806
281	0.0896	0.0533	0.1772	0.235	0.4013
282	0.0906	0.0586	0.1835	0.2443	0.4237
283	0.09	0.0678	0.1899	0.2544	0.4492
284	0.0942	0.077	0.1971	0.2651	0.475
285	0.0974	0.081	0.2044	0.2761	0.4939
286	0.1003	0.0878	0.2119	0.2876	0.5169
287	0.0984	0.0947	0.2195	0.2995	0.5423
288	0.1019	0.1032	0.2268	0.3102	0.5697
289	0.1046	0.11	0.2354	0.3232	0.5897
290	0.1085	0.1139	0.2443	0.3367	0.6087
291	0.1117	0.1265	0.2524	0.3494	0.6375
292	0.1135	0.1371	0.261	0.3626	0.6676
293	0.118	0.1445	0.2701	0.3766	0.6883
294	0.1218	0.1521	0.2801	0.3918	0.7071
295	0.1254	0.1602	0.29	0.4068	0.7342
296	0.1286	0.1714	0.299	0.4207	0.7601
297	0.1309	0.179	0.3089	0.4357	0.7816
298	0.1302	0.1886	0.3189	0.451	0.8104
299	0.1335	0.2029	0.3288	0.4659	0.8398
300	0.1371	0.2095	0.3397	0.4826	0.8564
301	0.1428	0.2198	0.3512	0.4998	0.8746
302	0.1428	0.2265	0.3619	0.5161	0.8895
303	0.147	0.2392	0.3732	0.5332	0.9199
304	0.1499	0.2485	0.3847	0.5504	0.9352
305	0.1521	0.2552	0.3964	0.5678	0.9411
306	0.1535	0.2629	0.4087	0.5862	0.9505
307	0.1569	0.2731	0.4199	0.6033	0.9653
308	0.1607	0.2808	0.4304	0.6191	0.9709
309	0.1608	0.2879	0.442	0.6364	0.9833
310	0.1622	0.299	0.4524	0.652	1.0056
311	0.165	0.3087	0.4627	0.6673	1.0142
312	0.1667	0.3164	0.4733	0.6831	1.0219
313	0.1685	0.3239	0.4834	0.6983	1.0256
314	0.1742	0.3283	0.493	0.7125	1.0132
315	0.1724	0.3316	0.5028	0.727	1.0188
316	0.1747	0.349	0.5113	0.7402	1.0624
317	0.1763	0.357	0.519	0.7517	1.0635
318	0.1781	0.3568	0.5277	0.7645	1.0429
319	0.1792	0.3591	0.5354	0.7757	1.0348
320	0.1799	0.3667	0.542	0.7858	1.0494
321	0.1807	0.3762	0.5483	0.7952	1.0652
322	0.1835	0.3767	0.5544	0.804	1.0448
323	0.1865	0.3747	0.5595	0.8119	1.0193
324	0.1857	0.3787	0.565	0.8198	1.0222
325	0.183	0.3863	0.5687	0.8255	1.0434
326	0.1848	0.3911	0.5716	0.8296	1.0491
327	0.1856	0.3902	0.5737	0.8328	1.0474
328	0.1857	0.3952	0.5748	0.8344	1.0538
329	0.187	0.3912	0.5745	0.8338	1.0381
330	0.1844	0.3874	0.5731	0.8317	1.0317
331	0.1856	0.3866	0.5712	0.8291	1.0272
332	0.184	0.3808	0.568	0.8245	1.015
333	0.1839	0.3802	0.5644	0.8188	1.0074
334	0.182	0.379	0.5603	0.8134	1.0275
335	0.1804	0.3786	0.555	0.8056	1.0332
336	0.1778	0.372	0.5481	0.7951	1.0238
337	0.1773	0.3659	0.541	0.7845	1.0139
338	0.1755	0.3563	0.5324	0.7711	1.0011
339	0.1742	0.3526	0.5235	0.7584	1.0058
340	0.1702	0.3482	0.5138	0.7447	1.0053
341	0.1697	0.338	0.5024	0.7273	0.9902
342	0.1668	0.3283	0.4907	0.7102	0.9767
343	0.1663	0.3191	0.4793	0.6927	0.9598
344	0.1643	0.3072	0.466	0.6731	0.9414
345	0.1597	0.2994	0.4525	0.6532	0.9446
346	0.1565	0.2952	0.4399	0.6347	0.9527
347	0.1534	0.2871	0.4255	0.6131	0.9483
348	0.1497	0.2737	0.4089	0.588	0.9266
349	0.1477	0.2589	0.3922	0.5637	0.8949
350	0.1443	0.2454	0.3757	0.5389	0.8724
351	0.1416	0.2344	0.3597	0.5148	0.8541
352	0.1386	0.2219	0.3432	0.4907	0.8303
353	0.1352	0.2076	0.3262	0.4642	0.7972
354	0.1304	0.1966	0.3107	0.4416	0.7742
355	0.1289	0.1867	0.2967	0.4205	0.7539
356	0.1258	0.1733	0.2807	0.3967	0.7197
357	0.1241	0.1607	0.2643	0.3722	0.6849
358	0.1188	0.1531	0.2515	0.3534	0.6702
359	0.1156	0.1468	0.2381	0.3332	0.6458
360	0.1155	0.1302	0.2237	0.3115	0.5981
361	0.1141	0.1188	0.2101	0.2913	0.5639
362	0.1083	0.1137	0.1994	0.2755	0.5489
363	0.1029	0.1126	0.1908	0.2627	0.5392
364	0.103	0.1044	0.1788	0.2446	0.5081
365	0.1025	0.093	0.1679	0.2282	0.4719
366	0.0999	0.0843	0.159	0.2146	0.4418
367	0.0992	0.0758	0.1496	0.2006	0.4165
368	0.0965	0.0712	0.1423	0.1903	0.3974
369	0.0959	0.0651	0.1351	0.1789	0.3744
370	0.0951	0.0578	0.1286	0.1679	0.3514
371	0.0931	0.0526	0.1217	0.1591	0.3327
372	0.0917	0.0499	0.1164	0.1508	0.3188
373	0.0922	0.0444	0.1116	0.1435	0.3038
374	0.0912	0.0396	0.1065	0.1363	0.2864
375	0.092	0.0369	0.1025	0.1303	0.274
376	0.0908	0.0323	0.0986	0.1244	0.2617
377	0.0866	0.0313	0.096	0.1205	0.2553
378	0.0851	0.0348	0.0942	0.1176	0.2561
379	0.0833	0.0315	0.0917	0.1139	0.2483
380	0.085	0.0283	0.0895	0.1105	0.2387
381	0.0849	0.0258	0.0882	0.1082	0.2325
382	0.0864	0.0249	0.086	0.1055	0.2257
383	0.086	0.0227	0.0844	0.103	0.2217
384	0.0839	0.0212	0.0826	0.1009	0.2189
385	0.0844	0.0216	0.0814	0.0992	0.2158
386	0.0842	0.0196	0.0802	0.0978	0.2104
387	0.082	0.0185	0.0794	0.0961	0.2074
388	0.0827	0.0187	0.0787	0.095	0.206
389	0.0818	0.0178	0.078	0.094	0.2019
390	0.0835	0.015	0.0765	0.0916	0.1969
391	0.0826	0.0142	0.0755	0.0907	0.1931
392	0.0793	0.0144	0.075	0.0905	0.1939
393	0.0789	0.0145	0.0739	0.0886	0.1901
394	0.0797	0.0134	0.0734	0.0877	0.1858
395	0.0769	0.0129	0.0725	0.0868	0.1855
396	0.0782	0.0127	0.0709	0.0851	0.1821
397	0.0772	0.0098	0.0697	0.0836	0.1755
398	0.0765	0.0084	0.0694	0.0829	0.1712
399	0.0754	0.0071	0.0685	0.0815	0.1667
400	0.0752	0.0059	0.0667	0.0795	0.1622
401	0.0758	0.0051	0.0662	0.0781	0.1576
402	0.076	0.0029	0.0647	0.0767	0.1515
403	0.0756	0.0004	0.0634	0.0745	0.1461
404	0.0744	0	0.0623	0.0738	0.1424
405	0.0715	-0.0002	0.0613	0.0722	0.1388
406	0.0717	-0.0009	0.0606	0.0709	0.1342
407	0.0721	-0.0027	0.0588	0.0688	0.129
408	0.0716	-0.0043	0.0577	0.0671	0.1223
409	0.0704	-0.0069	0.0554	0.0645	0.1146
410	0.0693	-0.0092	0.0544	0.0634	0.1095
411	0.0681	-0.0096	0.0537	0.0619	0.105
412	0.0684	-0.0117	0.0522	0.0598	0.0996
413	0.0687	-0.0133	0.051	0.0584	0.0932
414	0.0668	-0.0153	0.0496	0.0564	0.0868
415	0.0655	-0.0173	0.0486	0.0551	0.0808
416	0.066	-0.0187	0.0468	0.0533	0.0764
417	0.0648	-0.0205	0.0456	0.0519	0.0701
418	0.0636	-0.0229	0.0448	0.0501	0.0631
419	0.0625	-0.0255	0.0433	0.0485	0.0572
420	0.0622	-0.0262	0.0422	0.0472	0.0517
421	0.061	-0.0269	0.0413	0.0458	0.0476
422	0.0596	-0.0278	0.0402	0.0444	0.0434
423	0.0606	-0.0288	0.0389	0.0426	0.0389
424	0.06	-0.0299	0.0379	0.0411	0.034
425	0.0581	-0.0302	0.0367	0.0403	0.0299
426	0.0582	-0.0309	0.0355	0.0386	0.0261
427	0.0575	-0.0319	0.0348	0.0373	0.022
428	0.0583	-0.032	0.0338	0.0367	0.0185
429	0.059	-0.0328	0.0328	0.0346	0.0148
430	0.0578	-0.0337	0.0317	0.0336	0.011
431	0.058	-0.0345	0.031	0.0326	0.0073
432	0.058	-0.0354	0.0299	0.0312	0.0034
433	0.0584	-0.0357	0.029	0.03	0.0012
434	0.0588	-0.0368	0.0289	0.0292	-0.0015
435	0.0574	-0.037	0.0283	0.029	-0.005
436	0.0578	-0.0373	0.0274	0.028	-0.0074
437	0.0579	-0.0393	0.0269	0.0267	-0.0108
438	0.0582	-0.0383	0.026	0.0263	-0.0125
439	0.0581	-0.0399	0.0251	0.0251	-0.0152
440	0.0576	-0.0407	0.0247	0.0245	-0.0173
441	0.0561	-0.0408	0.0247	0.0242	-0.0192
442	0.0555	-0.0398	0.0242	0.0235	-0.0205
443	0.056	-0.0405	0.0237	0.0237	-0.0217
444	0.0553	-0.0417	0.023	0.0225	-0.0245
445	0.0568	-0.0422	0.0227	0.0219	-0.0263
446	0.0559	-0.0417	0.0222	0.0213	-0.0268
447	0.0549	-0.0422	0.0217	0.0207	-0.0285
448	0.0551	-0.0416	0.0215	0.0208	-0.0283
449	0.0541	-0.0419	0.0212	0.0202	-0.0298
450	0.0543	-0.0422	0.0211	0.02	-0.0306
451	0.0541	-0.0433	0.021	0.0198	-0.0325
452	0.0544	-0.0432	0.0206	0.0197	-0.0332
453	0.0537	-0.0427	0.0206	0.0191	-0.0337
454	0.0534	-0.0429	0.0201	0.0187	-0.0339
455	0.0538	-0.0428	0.0197	0.0182	-0.0345
456	0.0543	-0.0438	0.0189	0.0174	-0.0359
457	0.0537	-0.0446	0.0188	0.0167	-0.0368
458	0.0549	-0.0446	0.0188	0.0167	-0.0378
459	0.0559	-0.0445	0.0182	0.0162	-0.0381
460	0.0537	-0.0429	0.0187	0.0169	-0.0374
461	0.0517	-0.0422	0.0184	0.0167	-0.0375
462	0.0513	-0.043	0.018	0.0167	-0.0381
463	0.052	-0.0445	0.0184	0.0166	-0.0386
464	0.0528	-0.0449	0.0183	0.0161	-0.0398
465	0.0522	-0.045	0.0181	0.0164	-0.0398
466	0.052	-0.0461	0.0183	0.0166	-0.041
467	0.052	-0.0455	0.0186	0.0169	-0.0407
468	0.0507	-0.0458	0.0183	0.0168	-0.0412
469	0.0503	-0.0466	0.0186	0.017	-0.0419
470	0.0512	-0.0469	0.0186	0.0171	-0.0426
471	0.0506	-0.0464	0.0186	0.0165	-0.0424
472	0.051	-0.0474	0.0179	0.0162	-0.0429
473	0.0511	-0.0473	0.0178	0.0161	-0.0432
474	0.0515	-0.0472	0.0176	0.016	-0.0425
475	0.0515	-0.0476	0.018	0.0163	-0.0436
476	0.052	-0.0475	0.0177	0.0161	-0.0431
477	0.0513	-0.0469	0.0184	0.0162	-0.0428
478	0.052	-0.0472	0.0178	0.0163	-0.0433
479	0.0517	-0.0468	0.0174	0.0158	-0.0428
480	0.0524	-0.047	0.0178	0.016	-0.0427
481	0.0533	-0.0479	0.0177	0.016	-0.0435
482	0.0552	-0.0494	0.0169	0.0156	-0.0443
483	0.0567	-0.0472	0.017	0.0146	-0.0434
484	0.0528	-0.0443	0.0173	0.0158	-0.0408
485	0.0492	-0.0438	0.0174	0.016	-0.04
486	0.0513	-0.0456	0.0175	0.0159	-0.0415
487	0.0535	-0.0452	0.017	0.0155	-0.0418
488	0.0517	-0.0432	0.0175	0.0161	-0.0403
489	0.0509	-0.0422	0.0179	0.0159	-0.0393
490	0.0526	-0.0448	0.0174	0.0152	-0.0406
491	0.0552	-0.0435	0.0173	0.0156	-0.0403
492	0.0528	-0.0412	0.0175	0.0161	-0.0384
493	0.0501	-0.0407	0.0176	0.0169	-0.0374
494	0.0513	-0.0412	0.0183	0.0159	-0.0376
495	0.0526	-0.0431	0.0168	0.0163	-0.0397
496	0.0538	-0.0427	0.0175	0.0154	-0.0391
497	0.054	-0.0417	0.0183	0.0169	-0.0388
498	0.0537	-0.0406	0.0181	0.0169	-0.0375
499	0.0536	-0.0405	0.0178	0.0163	-0.0371
500	0.0539	-0.0404	0.018	0.0166	-0.0359
Fitlinear curve
	Concentration(μg mL-1)	Absorbance
	10	0.1857
	25	0.3952
	50	0.5748
	75	0.8344
	100	1.0538
Figure S2e
Luciferase
Fitlinear curve
	Concentration(μg mL-1)	Absorbance
	0.1	0.1611
	0.2	0.2686
	0.3	0.3698
	0.4	0.4617
	0.5	0.532

## Sheet: Figure S3
Figure S3a
Diameter(nm)	Number
1.6	56
2	80
2.4	40
2.8	16
3.2	5
3.6	4
4	2
4.4	3
Figure S3b
Diameter(nm)	Number
1.6	5
2	16
2.4	50
2.8	76
3.2	24
3.6	19
4	7
4.4	3
Figure S3c
Diameter(nm)	Number
1.6	2
2	10
2.4	16
2.8	48
3.2	78
3.6	27
4	6
4.4	2

## Sheet: Figure S4
Figure S4
Diameter(nm)	SiNPs	GP-Si-Luc	GP-Si-BPs
0.4	0	0	0
0.4632	0	0	0
0.5365	0	0	0
0.6213	0	0	0
0.7195	0	0	0
0.8332	0	0	0
0.9649	0	0	0
1.117	0	0	0
1.294	0	0	0
1.499	0	0	0
1.736	0	0	0
2.01	0	0	0
2.328	14.2	0	0
2.696	37.2	0	0
3.122	33.8	11.3	0
3.615	12.8	33.5	0
4.187	2	35.8	7.8
4.849	0	16.5	25.2
5.615	0	2.9	32.2
6.503	0	0	22.1
7.531	0	0	9.5
8.721	0	0	2.7
10.1	0	0	0.5
11.7	0	0	0
13.54	0	0	0
15.69	0	0	0
18.17	0	0	0
21.04	0	0	0
24.36	0	0	0
28.21	0	0	0
32.67	0	0	0
37.84	0	0	0
43.82	0	0	0
50.75	0	0	0
58.77	0	0	0
68.06	0	0	0
78.82	0	0	0
91.28	0	0	0

## Sheet: Figure S5
Figure S5a
	Control	PH 7.5	MgSO4	CaCl2	KCl	NaHCO3	BSA	Glucose
Fluorescnce intensity	1177330	1118080	1063370	972570	1036600	1090480	1201040	1030630
	1170430	1124890	1057660	1023500	1082740	1080320	1205510	1097890
	1174060	1088480	1123160	1023830	1046320	1071770	1185010	1064720
Figure S5b
	Control	PH 7.5	NaHCO3	CaCl2	KCl	MgSO4	BSA	Glucose
Bioluminescence intensity	223500	202200	185700	227700	226000	235900	248300	237200
	215600	213000	201700	204100	213600	231300	236500	200700
	207500	216900	204900	198300	197300	204400	228200	228500
Figure S5c
	Fluorescnce intensity
Control	2991100	3087560	2742230
	4oC			25oC			37oC
24h	2941070	2818280	2792750	2606610	2770930	2771920	2473460	2470860	2443550
72h	2882310	2581650	2566510	2220300	2397790	2400550	2380480	2436920	2353320
Figure S5d
	Bioluminescence intensity
Control	267200	273900	253900
	4oC			25oC			37oC
24h	276400	245000	220800	269600	220900	213200	201300	195100	211700
72h	228100	230100	235300	204200	214700	197700	178200	183500	169400

## Sheet: Figure S7
Figure S7a
ATP (μM)	Bioluminescence（×103 RLU）
0.1	205	246	289
0.3	228	195	187
1	288	279	303
3	302	315	340
10	787	933	1054
50	5430	4705	4936
Figure S7b
	outside	inside
ATP (μM)	2.78338	31.9029
	3.62683	33.8675
	2.52623	30.8023

[truncated: 8 more sheets: Figure S8, Figure S9, Figure S14, Figure S16, Figure S20, Figure S22, Figure S23, Figure S25]
